# Supplementary material for: Serum ferritin in Yemeni patients with sickle cell anemia: Association with sociodemographic factors and hematological profiles
Source: PLoS One. 2026 May 27;21(5):e0350016. doi: 10.1371/journal.pone.0350016 (PMC13215524; doi:10.1371/journal.pone.0350016)
Supplement: S1 Dataset — This Excel file contains the anonymized hematological and ferritin data for the study population. (XLSX) [file pone.0350016.s001.xlsx]

## Sheet: ورقة1
Patient's ID number	Age	Sex	Social status	Hb (g/dL)	RBC(× 10^6 g/ µL)	WBC (× 10^3 / µL)	Sickling test	HCT (%)	MCV(fL)	MCH (pg)	MCHC (%)	RDW (%)	Plt (× 10^3 / µL)	Serum ferritin (ng/ml)	Presence of SCA in relative	Joint pain	limb swelling	Spleenomegaly	Fever
1	15	F	single	8.4	2.82	13.2	positive	26	90.8	29.8	32.8	27	714	291	yes	yes	No	NO	NO
2	15	M	Single	7.8	3.21	9.5	positive	25.6	79.8	24	30.5	20.4	423	3400	yes	yes	yes	NO	NO
3	24	M	single	8.3	2.97	14	positive	24.8	83	29.9	33	20.7	614	3800	No	yes	No	NO	NO
4	22	M	single	10	2.96	15.4	positive	29.8	100.7	33.8	33.6	23	612	1042	yes	yes	yes	NO	NO
5	15	M	single	8.1	2.43	10.3	positive	25.2	103.7	33.32	32.1	24.5	459	4000	yes	yes	No	NO	NO
6	15	M	single	9.8	2.83	3	positive	28.3	100	33.2	33.2	19.3	199	448	yes	yes	No	NO	NO
7	15	M	single	9	2.68	13.2	positive	26.7	99.6	33.6	33.7	23.4	605	569	No	yes	yes	Yes	NO
8	18	F	single	9.7	3.36	7.2	positive	30	89.3	28.9	32.3	16.3	321	1186	yes	yes	No	NO	NO
9	17	M	single	7.2	2.05	11.3	positive	21.5	104.9	35.1	33.5	31.8	215	1388	No	yes	yes	NO	NO
10	15	F	single	8	2.54	17.9	positive	24.6	96.9	31.5	32.5	26.7	823	2391	yes	yes	No	NO	Yes
11	25	F	single	8	2.3	11.6	positive	24.3	105.7	34.8	32.9	19.9	408	4300	yes	yes	No	NO	NO
12	15	M	single	7.4	2.36	7.7	positive	22.9	97	31.4	32.2	21.6	369	2080	yes	yes	No	Yes	NO
13	24	F	married	9	3.15	9.6	positive	28.8	91.4	28.6	31.3	25.2	523	3500	yes	yes	No	NO	NO
14	18	M	single	8.4	2.9	33.3	positive	25.8	89	28.2	32.6	18.9	826	1134	yes	yes	yes	NO	Yes
15	16	M	single	8.6	3.29	8.6	positive	26.7	81.2	26.1	32.2	20.8	530	2785	yes	yes	No	NO	NO
16	23	M	married	8.5	3.32	7.4	positive	27.5	82.8	25.6	30.9	18.6	442	2884	yes	yes	No	NO	Yes
17	15	M	single	9	3.19	9.5	positive	27.4	85.9	28.2	32.8	19.8	432	818	yes	yes	yes	NO	NO
18	15	M	single	9	2.68	9.1	positive	26.9	100.4	33.6	23.5	21.5	738	439	yes	yes	yes	NO	NO
19	15	F	single	7.8	2.57	18.8	positive	23.7	92.2	30.4	32.9	22.5	1052	3700	yes	yes	yes	NO	Yes
20	19	M	single	9.4	2.66	11.1	positive	27.7	104.1	35.3	33.9	23.5	373	1051	yes	yes	yes	Yes	NO
21	25	M	married	7.7	2.58	10.7	positive	23.3	90.3	29.8	33	23.4	462	1293	yes	yes	yes	NO	NO
22	23	M	single	7.8	3	15	positive	24.3	81	26	32.1	29.8	650	1503	yes	yes	No	NO	Yes
23	25	M	single	9.5	2.1	12.1	positive	27.5	131	45.2	34.5	21.2	250	4000	No	yes	yes	NO	NO
24	22	M	married	10	4.6	11.1	positive	33.5	72.8	21.9	29.9	24.6	466	2718	yes	yes	yes	NO	Yes
25	25	F	single	7.2	2.63	5.6	positive	23.2	88.2	77.4	31	22.4	194	463	yes	yes	No	NO	NO
26	17	M	single	6.8	2.26	15.5	positive	20.4	90.3	30.1	33.3	27.2	579	3600	yes	yes	yes	Yes	NO
27	17	F	single	9.1	2.56	9.6	positive	27.6	107.8	35.5	33	21.7	677	1090	yes	yes	No	NO	NO
28	15	F	single	8.6	3.36	6.4	positive	27.8	82.7	25.6	30.9	22.6	269	1325	No	yes	No	NO	NO
29	19	F	single	8	2.54	17.9	positive	24.6	96.9	31.5	32.5	26.7	823	4200	yes	yes	yes	NO	Yes
30	15	M	single	8.1	3.23	13.6	positive	24.9	77.1	25.1	32.5	18.8	1808	3800	yes	yes	No	Yes	Yes
31	16	M	single	8.7	3.47	7.8	positive	26.8	77.2	25.1	32.5	28.6	414	3500	yes	yes	yes	NO	NO
32	17	M	single	8.4	3.14	7.1	positive	26.2	83.4	26.8	32.1	22.7	622	1164	yes	yes	No	NO	NO
33	15	F	single	8.6	2.8	13	positive	26	90	29	32.8	27.2	702	292	yes	yes	No	NO	NO
34	25	M	single	9.9	2.94	6.8	positive	30.3	103.1	33.7	32.7	22.1	516	1914	yes	yes	No	NO	NO
35	15	F	single	10.7	3.71	4.8	positive	32.6	88.7	28.8	32.5	19.9	315	77.1	No	yes	No	NO	NO
36	19	M	single	8.1	2.8	10.6	positive	25	89.3	28.9	32.4	31.8	420	2232	yes	yes	No	NO	NO
37	24	M	single	10.2	4.4	11	positive	33.4	75.9	23.2	30.5	20.2	657	2454	yes	yes	yes	NO	NO
38	15	M	single	8.5	3.5	11.8	positive	26.4	86.6	27.9	32.2	29.7	500	4300	yes	yes	yes	Yes	NO
39	21	F	single	9	2.77	8.9	positive	27.3	98.6	32.5	33	22.5	309	342	yes	yes	yes	Yes	NO
40	25	M	single	9.5	2.92	9.6	positive	28.5	97.6	32.5	33.3	22.2	284	196	No	yes	yes	Yes	Yes
41	15	F	single	8.9	2.47	6.1	positive	26.9	108.9	36	33	17.7	607	1949	No	yes	yes	NO	Yes
42	15	F	single	8.1	2.48	9.3	positive	24.4	89	28.2	32.6	21.1	453	240	yes	yes	No	NO	NO
43	24	F	married	6.5	1.9	14.1	positive	18.8	88.3	28.2	32.5	26.3	654	290	yes	yes	No	No	yes
44	15	M	single	8.9	3.1	13.1	positive	27	82.8	27	33	17.2	133	3400	yes	yes	yes	Yes	NO
45	21	M	single	10.4	3.04	7.3	positive	30.4	100	34.2	34.2	24.7	421	265	yes	yes	NO	NO	NO
46	24	F	single	9.4	2.91	6.6	positive	28.5	97.9	32.3	33	18.6	497	1899	yes	yes	NO	NO	yes
47	23	M	single	10.9	3.9	7.6	positive	33.4	85.6	27.9	32.6	23	393	4300	yes	yes	yes	NO	NO
48	25	F	single	8.7	2.95	5.7	positive	26.6	90.2	29.5	32.7	17.6	239	212	yes	yes	NO	NO	NO
49	19	M	single	7.8	2.55	4.1	positive	25.3	99.2	30.6	30.8	23.4	105	2382	NO	yes	yes	NO	NO
50	25	M	single	10.3	4.5	10.5	positive	33.8	75.1	22.9	30.5	20.9	604	163	yes	yes	NO	NO	NO
51	16	F	single	8.7	2.96	11.1	positive	26.9	88.9	29	33.1	24	545	1021	No	yes	yes	NO	NO
52	15	M	single	8.9	2.88	3.9	positive	27.3	94.8	30.9	32.6	20.6	316	912	yes	yes	No	NO	NO
53	25	F	married	9.3	2.66	5.3	positive	28	105.3	35	33.2	17.5	781	712	yes	yes	yes	NO	Yes
54	15	F	single	7.9	2.24	9.4	positive	23.5	140.9	35.3	33.6	21.5	567	732	yes	yes	No	NO	NO
55	18	F	single	9.8	3.44	11.1	positive	29.8	86.6	28.5	32.9	16.3	853	367	yes	yes	yes	NO	NO
56	17	M	single	7.4	1.98	5.7	positive	22.8	115.2	37.4	32.5	26.5	157	381	yes	yes	No	NO	NO
57	18	M	single	9.5	4.41	17.1	positive	32.5	73.7	21.5	29.2	25.2	585	3300	yes	yes	yes	NO	Yes
58	19	M	single	10.9	4.86	6.4	positive	35.1	72.2	22.4	31.4	20.3	224	1214	yes	yes	No	NO	Yes
59	15	M	single	8	3.2	8.8	positive	25.2	83.4	26.5	31.7	19.7	383	2856	yes	yes	yes	NO	NO
60	18	F	single	8.1	3.11	8.5	positive	25.2	81	26	32.1	23.1	425	167	yes	yes	yes	NO	NO
61	15	M	single	10.2	3.46	8.9	positive	30.7	88.5	29.4	33.2	16.6	141	3800	No	yes	yes	NO	NO
62	16	M	single	8.6	2.79	10.5	positive	25.5	91.4	30.8	33.7	30.5	729	83.9	yes	yes	No	NO	NO
63	17	M	single	9.5	2.96	10.2	positive	29.2	98.6	32.1	32.5	21.5	541	565	yes	yes	No	NO	NO
64	21	F	single	9.6	2.83	12.1	positive	28.4	100.4	33.9	33.8	17.9	770	2192	yes	yes	yes	NO	NO
65	15	M	single	7.7	3.25	11.9	positive	25.1	77.2	23.7	30.7	20	597	4200	yes	yes	yes	NO	Yes
66	19	F	single	7.8	2.62	12.3	positive	24.1	92	29.8	32.9	20.2	446	3600	yes	yes	yes	Yes	NO
67	16	M	single	7.7	2.93	11.3	positive	24.9	85	26.3	30.9	23.2	331	425	yes	yes	No	NO	NO
68	15	M	single	8.4	2.82	13.2	positive	0.256	90.8	29.8	32.8	27	714	760	yes	yes	yes	Yes	NO
69	15	M	single	7.8	3.21	9.5	positive	25.6	79.8	24	30.5	20.4	423	967	yes	yes	No	NO	NO
70	15	M	single	8.9	2.94	10.7	positive	28.2	95.9	30.3	31.6	21.1	542	4100	yes	yes	yes	NO	Yes
71	16	M	single	8.7	3.1	13.1	positive	27	82.8	27	33	17.2	133	228	No	yes	No	NO	NO
72	19	M	single	10.1	3.04	7.3	positive	30.4	100	34.2	34.2	24.7	421	4500	yes	yes	yes	NO	NO
73	15	M	single	9.3	4.41	17.1	positive	32.5	73.7	21.5	29.2	25.2	585	2982	yes	yes	yes	NO	NO
74	17	F	single	8.4	2.48	9.3	positive	24.4	89	28.2	32.6	21.1	453	2004	yes	yes	yes	NO	NO
75	19	M	single	7.6	2.55	4.1	positive	25.3	99.2	30.6	30.8	23.4	105	1840	yes	yes	yes	NO	Yes
76	20	M	single	10.6	4.5	10.5	positive	33.8	75.1	22.9	30.5	20.9	604	3700	yes	yes	yes	NO	NO
77	17	F	single	9.5	3.36	7.2	positive	30	89.3	28.9	32.3	16.3	321	451	yes	yes	yes	NO	NO
78	25	F	single	9.1	2.86	10.2	positive	27.4	95.8	31.8	33.2	19.3	245	4100	yes	yes	yes	Yes	NO
79	16	M	single	10	2.74	13.3	positive	29.5	107	36.5	33.9	23.6	601	1788	yes	yes	yes	NO	NO
80	19	M	single	9.6	2.96	12.3	positive	29	98	32.4	33.1	24.3	595	2154	yes	yes	yes	NO	NO
